# Supplementary material for: Coupling of a Major Allergen to the Surface of Immune Cells for Use in Prophylactic Cell Therapy for the Prevention of IgE-Mediated Allergy
Source: Cells. 2024 Mar 3;13(5):446. doi: 10.3390/cells13050446 (PMC10930660; doi:10.3390/cells13050446)
Supplement: Supplementary file 1 [file cells-13-00446-s001.zip]

Archive with 1 entries (1 files):
- cells-2775691-supplementary.pdf
